# Supplementary material for: The Effect of Laminaria japonica on Metabolic Syndrome: A Systematic Review of Its Efficacy and Mechanism of Action
Source: Nutrients. 2022 Jul 25;14(15):3046. doi: 10.3390/nu14153046 (PMC9370431; doi:10.3390/nu14153046)
Supplement: Supplementary file 1 [file nutrients-14-03046-s001.zip]

Archive with 1 entries (1 files):
- nutrients-1793208-Supplementary.pdf
